# Supplementary material for: Searching for Signatures of Cold Climate Adaptation in TRPM8 Gene in Populations of East Asian Ancestry
Source: Front Genet. 2019 Aug 23;10:759. doi: 10.3389/fgene.2019.00759 (PMC6716346; doi:10.3389/fgene.2019.00759)
Supplement: Supplementary file 1 [file DataSheet_1.zip › SupplementaryMaterials/Supplementary Tables.xlsx]

## Sheet: Supplementary Table 1
Population	Average winter temperature	Longitude	Latitude
Tujia	5.57	109	29
Yi	5.73	103	28
Miao	5.6	109	28
Daur	-18.5	124	48.4975
Mongola	-15.9	111	45
Hezhen	-16.67	133.5	47.4976
Xibo	-9.8	81.5	43.4979
Oroqen	-21.83	126.5	50.4339
Lahu	14.87	100	22
She	7.13	119	27
Tu	-8.63	101	36
Yakut	-37.2	129.5	62.9829
Cambodian	27.07	105	12
Naxi	10.5	100	26
CHS	17.1	114.25	22.25
CDX	14.87	100.25	22.25
KHV	27.1	106.25	10.25
CHB	-0.83	116.25	39.75
JPT	5.8	139.25	35.25

## Sheet: Supplementary Table 2
SNP	Fst averaged over populations
	Populations from our study	Populations from Key et al. (2018)
rs10166942	0.0183	0.2583
rs17862920	0.0218	0.1052
rs17862921	0.011	0.0262
rs1003756	0.0182	0.1205
rs6431648	0.017	0.252
rs735552	0.0171	0.1055
rs11562954	0.0167	0.0347
rs758277	0.0138	0.1055
rs10180847	0.0175	0.1049
rs7564831	0.0213	0.2384
rs10490012	0.0177	0.1051
rs12473889	0.0127	0.0188
rs9646720	0.0171	0.1045
rs2108809	0.0177	0.2789
rs4663988	0.0177	0.281
rs10170647	0.0171	0.1045
rs10490013	0.0171	0.1059
rs7593557	0.0145	0.1992
rs11563212	0.017	0.1049
rs10929321	0.0158	0.1073
rs10490016	0.0156	0.0241
rs13401339	0.0174	0.079
rs12995095	0.0154	0.0299
rs7605850	0.0163	0.1075
rs6719311	0.0124	0.1036
rs13414162	0.0167	0.1052
rs13411202	0.0119	0.1044
rs11685673	0.02	0.105
rs10803667	0.0138	0.0651
rs6717651	0.0123	0.0694
rs10207672	0.0187	0.1051
rs6736916	0.0121	0.1048
rs4663992	0.0177	0.1048
rs728672	0.0119	0.1053
rs4663995	0.0161	0.1646
rs1016062	0.0141	0.102
rs11695247	0.0171	0.1052
rs2885478	0.0158	0.1059
rs11563056	0.0161	0.105
rs4663998	0.0146	0.0542
rs1024607	0.0175	0.0203
rs11563208	0.0186	0.1025
rs11563206	0.0155	0.1041
rs2362295	0.0128	0.1007
rs6723922	0.0183	0.1037
rs6746331	0.0181	0.0842
rs17869068	0.0146	0.0195
rs11682848	0.0475	0.106
rs7560562	0.0131	0.1031
rs6758653	0.0155	0.0844
rs6712962	0.0162	0.0309
rs11563204	0.0177	0.0752
rs10490018	0.0157	0.1044
rs17864777	0.0151	0.0395
rs17865679	0.0151	0.0191
rs3732214	0.0144	0.0914
rs4664001	0.0163	0.1036
rs2190951	0.0161	0.1038
rs11563199	0.0166	0.099
rs17869077	0.0166	0.0986

## Sheet: Supplementary Table 3
SNP	Score	Association with trait relevant to survival in cold climate	Evidences for cold-mediated selection	Association with any other phenotype or risk		References
rs10166942	10	Kaunisto et al., 2013	Key et al., ‎2018	Chasman et al., 2011 Henström et al., 2017 Ran et al., 2014 Freilinger et al., 2012 Gormley et al., 2016		Almoguera, B., Vazquez, L., Mentch, F., Connolly, J., Pacheco, J.A., Sundaresan, A.S., et al. (2017). Identification of Four Novel Loci in Asthma in European American and African American Populations. Am J Respir Crit Care Med. 195, 456-463. doi: 10.1164/rccm.201604-0861OC Aterido, A., Palacio, C., Marsal, S., Avila, G., Julià, A. (2014). Novel insights into the regulatory architecture of CD4+ T …
rs17862920	5	Kaunisto et al., 2013		Freilinger et al., 2012 Meng et al., 2018
rs17862921	1			Meng et al., 2018
rs1003756	1			Henström et al., 2017
rs6431648	1			Henström et al., 2017
rs735552	0
rs11562954	0
rs758277	1			Henström et al., 2017
rs10180847	0
rs7564831	0
rs10490012	0
rs12473889	0
rs9646720	1			Henström et al., 2017
rs2108809	0
rs4663988	0
rs10170647	0
rs10490013	3	Verma et al., 2018
rs7593557	3	Potapova et al., 2014
rs11563212	0
rs10929321	0
rs10490016	0
rs13401339	1			Almoguera et al., 2017
rs12995095	2			Hass et al., 2013 Aterido et al., 2014
rs7605850	0
rs6719311	1			Johnston et al., 2016
rs13414162	0
rs13411202	0
rs11685673	1			Çalışkan et al., 2015
rs10803667	0
rs6717651	0
rs10207672	0
rs6736916	0
rs4663992	0
rs728672	0
rs4663995	3			Conde et al., 2010 Demiryürek et al., 2012 Tan et al., 2013
rs1016062	1			Demiryürek et al., 2012
rs11695247	1			Lamb et al., 2011
rs2885478	0
rs11563056	1			Carreño et al., 2011
rs4663998	0
rs1024607	0
rs11563208	5	Potapova et al., 2014	Malyarchuk & Derenko 2017
rs11563206	0
rs2362295	0
rs6723922	1			Park et al., ‎2018
rs6746331	0
rs17869068	0
rs11682848	1			Walther, 2010
rs7560562	1			Horby, 2012
rs6758653	3			Carreño et al., 2011 Marshall-Gradisnik et al., 2016 Vink et al., 2009
rs6712962	0
rs11563204	2			Marshall-Gradisnik et al., 2016 Nyholt et al., ‎2012
rs10490018	1			Demiryürek et al., 2012
rs17864777	0
rs17865679	0
rs3732214	1			Parisien et al., 2017
rs4664001	0
rs2190951	0
rs11563199	0
rs17869077	0

## Sheet: Supplementary Table 4
SNP	PhyloP100way score
rs10166942	0.0709921
rs17862920	-0.117142
rs17862921	-0.532992
rs1003756	1.47263
rs6431648	-0.555488
rs735552	-0.219976
rs11562954	-0.685425
rs758277	-1.25691
rs10180847	-0.717378
rs7564831	-0.671858
rs10490012	-0.0613858
rs12473889	0.976386
rs9646720	-0.370945
rs2108809	-1.80939
rs4663988	-1.26872
rs10170647	-1.06101
rs10490013	0.0086378
rs7593557	3.62648
rs11563212	1.83953
rs10929321	-0.234787
rs10490016	-0.168701
rs13401339	-0.529032
rs12995095	0.123567
rs7605850	-2.95768
rs6719311	-1.00683
rs13414162	-1.86417
rs13411202	-0.692346
rs11685673	-0.541079
rs10803667	0.691165
rs6717651	-0.562535
rs10207672	0.30137
rs6736916	0.111669
rs4663992	0.033622
rs728672	-1.17824
rs4663995	-2.92776
rs1016062	0.77685
rs11695247	-0.604433
rs2885478	1.0695
rs11563056	0.154441
rs4663998	-1.69443
rs1024607	-2.77071
rs11563208	-0.344205
rs11563206	-1.76409
rs2362295	-1.19002
rs6723922	-2.26439
rs6746331	-2.74878
rs17869068	-0.492402
rs11682848	-5.512
rs7560562	-0.338756
rs6758653	-0.172134
rs6712962	0.101346
rs11563204	-0.518323
rs10490018	-0.269063
rs17864777	0.119126
rs17865679	0.548843
rs3732214	-0.326425
rs4664001	-1.00171
rs2190951	0.227142
rs11563199	-1.24898
rs17869077	-0.40548

## Sheet: Supplementary Table 5
SNP	Position	PGLS	Bayenv2-BLM	Bayenv2-SRC	SRC individual-based	SRC population-based	LFMM
							K=1	K=2	K=5	K=6	K=7	K=8	K=10	K=11	K=14	K=17	K=19
rs10166942	234489832	0.776	0.7595	0.9855	0.6397	0.6779	0.5668	0.6213	0.7502	0.4473	0.8379	0.611	0.5964	0.6449	0.4675	0.7208	0.5125
rs17862920	234492734	0.04	0.0595	0.0328	0.0542	0.1489	0.066	0.1271	0.153	0.0243	0.0607	0.0861	0.0776	0.0301	0.0527	0.0335	0.0296
rs17862921	234493859	0.3385	0.9412	0.4718	0.6466	0.6534	0.876	0.9007	0.8397	0.8478	0.8177	0.8006	0.9218	0.8785	0.7051	0.8219	0.841
rs1003756	234494639	0.1031	0.2031	0.1885	0.2122	0.2588	0.2637	0.2287	0.1528	0.2361	0.2252	0.2456	0.1904	0.1535	0.209	0.1122	0.1539
rs6431648	234498196	0.7575	0.5817	0.7679	0.6328	0.4183	0.4023	0.4208	0.4009	0.2323	0.5847	0.312	0.4982	0.3792	0.2388	0.3846	0.2352
rs735552	234502005	0.1781	0.2489	0.2061	0.4076	0.1992	0.2076	0.1686	0.1485	0.131	0.1948	0.1708	0.153	0.1119	0.1192	0.1132	0.141
rs11562954	234502252	0.4078	0.5786	0.7099	0.2504	0.4153	0.5642	0.5263	0.5833	0.6332	0.7025	0.5667	0.6184	0.5673	0.5793	0.5803	0.5085
rs758277	234502476	0.8082	0.7718	0.8527	0.645	0.7511	0.6002	0.5603	0.7241	0.5689	0.9533	0.6656	0.6677	0.6513	0.552	0.5443	0.4541
rs10180847	234506848	0.1526	0.2641	0.1443	0.3435	0.1634	0.1781	0.1785	0.1809	0.1312	0.1058	0.1387	0.117	0.0985	0.0761	0.1139	0.1289
rs7564831	234507389	0.0827	0.1382	0.0527	0.0481	0.0794	0.0837	0.16	0.1432	0.0447	0.0872	0.087	0.1123	0.0589	0.0626	0.0313	0.0413
rs10490012	234508233	0.2457	0.3351	0.3099	0.2992	0.4145	0.4655	0.3979	0.3393	0.3814	0.4065	0.3561	0.2628	0.3438	0.3613	0.2078	0.3858
rs12473889	234509684	0.4605	0.9053	0.3611	0.7618	0.5626	0.822	0.8286	0.8079	0.7392	0.7122	0.8244	0.6726	0.8205	0.6473	0.7875	0.8182
rs9646720	234512312	0.2523	0.2527	0.2573	0.316	0.5496	0.5067	0.4022	0.3957	0.4741	0.2922	0.4364	0.4766	0.3144	0.2811	0.4992	0.204
rs2108809	234512970	0.7362	0.7679	0.8115	0.6046	0.7168	0.5543	0.6769	0.6493	0.3202	0.6016	0.5136	0.627	0.6707	0.4562	0.5336	0.3934
rs4663988	234517867	0.7237	0.6908	0.8466	0.5985	0.7168	0.5178	0.6446	0.5388	0.3652	0.7115	0.5357	0.7553	0.5029	0.4093	0.4502	0.5772
rs10170647	234521160	0.4793	0.555	0.4977	0.7053	0.6046	0.7481	0.7749	0.7669	0.78	0.6875	0.7855	0.8745	0.6199	0.5996	0.7536	0.8694
rs10490013	234527976	0.4628	0.5305	0.4221	0.6588	0.6084	0.7552	0.7889	0.6962	0.8014	0.7577	0.7994	0.8176	0.7265	0.4962	0.7508	0.678
rs7593557	234528527	0.575	0.4351	0.445	0.4924	0.826	0.5303	0.5758	0.7622	0.5073	0.5726	0.6874	0.5979	0.4374	0.503	0.5571	0.4829
rs11563212	234534097	0.1109	0.216	0.1702	0.2595	0.2542	0.2835	0.2785	0.3722	0.2549	0.2017	0.2513	0.3205	0.2145	0.22	0.2789	0.2616
rs10929321	234536082	0.5043	0.645	0.7206	0.555	0.6901	0.724	0.6359	0.5936	0.857	0.3978	0.5217	0.4384	0.7432	0.83	0.6202	0.6649
rs10490016	234539878	0.4353	0.6076	0.9092	0.4664	0.5588	0.8327	0.734	0.7419	0.7898	0.721	0.722	0.8501	0.7877	0.6941	0.7619	0.6751
rs13401339	234540776	0.7632	0.6466	0.9069	0.5092	0.7206	0.7219	0.5329	0.5297	0.6925	0.5495	0.7035	0.5368	0.506	0.5297	0.5982	0.6197
rs12995095	234541110	0.8373	0.9504	0.9481	0.7771	0.9038	0.8468	0.7359	0.7172	0.8134	0.7258	0.7252	0.7541	0.7755	0.7765	0.7456	0.7507
rs7605850	234544592	0.7936	0.7389	0.6244	0.5832	0.6198	0.5531	0.4466	0.5275	0.5898	0.6481	0.5916	0.5491	0.5993	0.7167	0.544	0.6229
rs6719311	234548119	0.8761	0.4656	0.4	0.6954	0.2145	0.363	0.2881	0.2357	0.3429	0.4726	0.3144	0.3379	0.2655	0.4537	0.4651	0.3609
rs13414162	234548683	0.4225	0.6214	0.7473	0.6038	0.6786	0.5743	0.5594	0.663	0.4859	0.7347	0.6325	0.6793	0.5548	0.6788	0.674	0.5352
rs13411202	234548882	0.5044	0.8328	0.7702	0.6244	0.9412	0.8933	0.836	0.8303	0.794	0.6793	0.8958	0.9812	0.8383	0.8814	0.9453	0.9561
rs11685673	234549769	0.5402	0.6573	0.387	0.6168	0.6069	0.9089	0.8931	0.8761	0.8893	0.9936	0.8808	0.859	0.9275	0.9383	0.9846	0.8368
rs10803667	234550592	0.6209	0.8611	0.9328	0.7939	0.7565	0.7553	0.8067	0.8286	0.7305	0.9085	0.8044	0.8051	0.8636	0.9051	0.8807	0.6311
rs6717651	234551431	0.8493	0.7435	0.8489	0.8786	0.7053	0.6169	0.593	0.5848	0.7286	0.7063	0.5572	0.7085	0.5611	0.508	0.6117	0.5867
rs10207672	234552900	0.2795	0.2382	0.1573	0.3267	0.1183	0.1818	0.1947	0.1977	0.1461	0.3202	0.186	0.1913	0.1827	0.2006	0.231	0.1689
rs6736916	234553460	0.8662	0.7687	0.8603	0.955	0.9313	0.9193	0.8303	0.7978	0.9499	0.8971	0.8779	0.9067	0.9262	0.7639	0.8637	0.885
rs4663992	234553916	0.6205	0.5305	0.2321	0.8176	0.4008	0.5506	0.509	0.5923	0.5443	0.6365	0.5541	0.6516	0.5614	0.5164	0.5184	0.7644
rs728672	234555835	0.8812	0.6565	0.9092	0.9878	0.9313	0.9392	0.8197	0.9342	0.8756	0.9205	0.8508	0.8883	0.9675	0.9321	0.9327	0.6768
rs4663995	234556866	0.8783	0.3893	0.5634	0.9145	0.7466	0.5755	0.652	0.5264	0.4643	0.7044	0.5222	0.5985	0.6229	0.3848	0.6027	0.5904
rs1016062	234559632	0.4452	0.526	0.6374	0.5267	0.2198	0.2188	0.1876	0.2287	0.2616	0.3133	0.237	0.1948	0.2231	0.1764	0.3008	0.2059
rs11695247	234564012	0.245	0.1107	0.0298	0.3053	0.0229	0.2369	0.2139	0.2473	0.2404	0.2742	0.2485	0.2049	0.1929	0.2096	0.1807	0.1661
rs2885478	234564973	0.3286	0.2679	0.3382	0.3901	0.042	0.1111	0.0823	0.0809	0.1398	0.0813	0.0865	0.1119	0.1148	0.0782	0.1166	0.1426
rs11563056	234565909	0.2381	0.1519	0.084	0.3847	0.1015	0.2934	0.2798	0.2784	0.2468	0.2538	0.2496	0.2543	0.3471	0.2403	0.1805	0.2369
rs4663998	234567833	0.8289	0.5275	0.5878	0.7672	0.7206	0.4982	0.454	0.4838	0.5555	0.5048	0.4606	0.5033	0.4798	0.5219	0.3977	0.5783
rs1024607	234568883	0.8148	0.4198	0.5191	0.9229	0.7458	0.4378	0.3927	0.3651	0.4945	0.3512	0.4153	0.4103	0.4855	0.5264	0.4367	0.4756
rs11563208	234569817	0.8186	0.9489	0.6282	0.6328	0.9504	0.8683	0.85	0.8861	0.8023	0.7581	0.8947	0.7834	0.9222	0.8751	0.816	0.9579
rs11563206	234570302	0.3643	0.2809	0.2931	0.4351	0.0405	0.1383	0.0969	0.0916	0.1299	0.1336	0.1292	0.1726	0.1067	0.169	0.0983	0.0708
rs2362295	234571265	0.6264	0.8145	0.7595	0.7504	0.5786	0.7218	0.7479	0.749	0.7223	0.9249	0.7677	0.9189	0.7746	0.8592	0.7165	0.8284
rs6723922	234573235	0.1013	0.0641	0.0748	0.0962	0.0427	0.0074	0.005	0.0064	0.0044	0.0125	0.0059	0.0086	0.0078	0.006	0.0045	0.009
rs6746331	234574538	0.1033	0.2916	0.2626	0.1191	0.0863	0.3915	0.3349	0.2765	0.4413	0.3803	0.3947	0.3404	0.3658	0.3999	0.3542	0.4325
rs17869068	234575181	0.746	0.5366	0.3634	0.8008	0.3863	0.4718	0.4092	0.4407	0.6023	0.3782	0.5567	0.5456	0.5154	0.5845	0.556	0.4777
rs11682848	234575667	0.1214	0.0069	0.0145	0.0481	0.1015	0.0063	0.0013	0.0007	0.0025	0.0057	0.0027	0.0033	0.0014	0.0031	0.0042	0.0062
rs7560562	234576954	0.3551	0.716	0.5252	0.5275	0.7664	0.7881	0.6545	0.7603	0.8803	0.6238	0.6722	0.5372	0.826	0.7474	0.8149	0.684
rs6758653	234577538	0.8035	0.2443	0.3206	0.6244	0.4366	0.1975	0.1302	0.1157	0.1634	0.1537	0.1623	0.1461	0.1171	0.1767	0.0994	0.1036
rs6712962	234577772	0.5979	0.5672	0.7145	0.7725	0.8496	0.4941	0.5356	0.4904	0.4581	0.5045	0.6353	0.6115	0.5147	0.4624	0.4073	0.4686
rs11563204	234582116	0.0988	0.255	0.2435	0.1069	0.0489	0.3546	0.2901	0.2455	0.3694	0.2889	0.324	0.3192	0.3366	0.365	0.4062	0.3974
rs10490018	234582471	0.7749	0.3305	0.4275	0.5168	0.587	0.3325	0.3361	0.2569	0.2368	0.3619	0.3732	0.3913	0.3477	0.2672	0.3257	0.205
rs17864777	234583857	0.6094	0.4664	0.4046	0.7389	0.4366	0.4573	0.416	0.4532	0.525	0.4946	0.5348	0.4755	0.4522	0.5218	0.4503	0.4411
rs17865679	234584327	0.5834	0.5214	0.3359	0.7023	0.4366	0.4909	0.4114	0.4446	0.5118	0.4383	0.5039	0.3672	0.5467	0.59	0.6243	0.5106
rs3732214	234587863	0.7585	0.3573	0.3481	0.6863	0.4366	0.3155	0.2664	0.2861	0.3519	0.2894	0.3504	0.2948	0.3818	0.4151	0.3211	0.4171
rs4664001	234588620	0.6084	0.6893	0.7908	0.855	0.6229	0.438	0.5095	0.3132	0.4958	0.4781	0.4672	0.539	0.4267	0.4746	0.5001	0.3727
rs2190951	234589814	0.6084	0.6977	0.8023	0.855	0.6229	0.4452	0.5034	0.3932	0.4694	0.4582	0.5066	0.5344	0.391	0.384	0.4117	0.3942
rs11563199	234590260	0.8968	0.7206	0.4443	0.9481	0.4267	0.9473	0.9467	0.9403	0.9504	0.9982	0.9188	0.9327	0.8449	0.9577	0.9194	0.8663
rs17869077	234590497	0.8968	0.8275	0.3802	0.9481	0.4267	0.9389	0.9387	0.9597	0.9092	0.8992	0.9306	0.9551	0.9382	0.9622	0.8674	0.8425

## Sheet: Supplementary Table 6
SNP	Position	BayScEnv calculations based on 1369 SNPs												BayScEnv calculations based on 1369 SNPs						BayScEnv calculations based on 60 SNPs
		pi=0.1; p=0.5		pi=0.5; p=0.5		pi=0.9; p=0.5		pi=0.1; p=0.1		pi=0.5; p=0.1		pi=0.9; p=0.1		pi=0.1; p=0.5	pi=0.5; p=0.5	pi=0.9; p=0.5	pi=0.1; p=0.1	pi=0.5; p=0.1	pi=0.9; p=0.1	pi=0.1; p=0.5		pi=0.5; p=0.5		pi=0.9; p=0.5		pi=0.1; p=0.1		pi=0.5; p=0.1		pi=0.9; p=0.1
		PEP_g	qval_g	PEP_g	qval_g	PEP_g	qval_g	PEP_g	qval_g	PEP_g	qval_g	PEP_g	qval_g	Empirical p-values						PEP_g	qval_g	PEP_g	qval_g	PEP_g	qval_g	PEP_g	qval_g	PEP_g	qval_g	PEP_g	qval_g
rs10166942	234489832	0.9946	0.9679	0.9704	0.9048	0.9314	0.8236	0.99	0.9505	0.9214	0.7968	0.1208	0.0372	0.2885	0.342	0.287	0.3214	0.416	0.3344	0.9974	0.9929	0.9858	0.966	0.985	0.9625	0.9922	0.9744	0.9472	0.9081	0.7604	0.6761
rs17862920	234492734	0.9844	0.9032	0.9272	0.79	0.8532	0.6854	0.9754	0.8712	0.7664	0.5255	0.0032	0.0007	0.084	0.1099	0.1069	0.1031	0.1038	0.0847	0.9912	0.9584	0.9598	0.8857	0.9498	0.892	0.9834	0.924	0.8814	0.7376	0.5631	0.4274
rs17862921	234493859	0.999	0.9882	0.992	0.9545	0.99	0.9238	0.9942	0.9727	0.953	0.8691	0.4189	0.1952	0.9901	0.9275	0.9427	0.6466	0.8389	0.9405	0.9982	0.9941	0.995	0.9803	0.998	0.9821	0.9964	0.9895	0.9664	0.9287	0.8638	0.7334
rs1003756	234494639	0.9932	0.9573	0.964	0.8841	0.9176	0.7979	0.9882	0.9382	0.8822	0.7009	0.0184	0.0049	0.2076	0.2573	0.2267	0.242	0.2267	0.1542	0.9968	0.991	0.9846	0.9629	0.9856	0.9636	0.9954	0.9881	0.944	0.8944	0.7233	0.6252
rs6431648	234498196	0.996	0.9775	0.982	0.9358	0.9568	0.8714	0.994	0.9716	0.9356	0.8282	0.214	0.0785	0.429	0.5863	0.4641	0.6221	0.5489	0.484	0.998	0.9938	0.9864	0.9691	0.9896	0.9712	0.9946	0.9863	0.9562	0.9175	0.7738	0.6891
rs735552	234502005	0.9952	0.9725	0.9774	0.9235	0.9504	0.8623	0.9912	0.9566	0.921	0.7954	0.0588	0.0162	0.3359	0.4588	0.4191	0.3641	0.4115	0.2412	0.9972	0.9928	0.988	0.9721	0.9886	0.969	0.9964	0.9895	0.9454	0.9022	0.7708	0.6842
rs11562954	234502252	0.9974	0.9851	0.9782	0.926	0.9594	0.8762	0.9946	0.9744	0.9324	0.8211	0.1766	0.0608	0.7061	0.4779	0.4924	0.7069	0.5107	0.4237	0.9972	0.9928	0.9888	0.9739	0.9896	0.9712	0.9946	0.9863	0.958	0.9195	0.7686	0.6815
rs758277	234502476	0.998	0.9871	0.9872	0.9478	0.9788	0.9092	0.9942	0.9727	0.9466	0.8557	0.3557	0.1622	0.855	0.7756	0.7603	0.6466	0.7252	0.8008	0.9988	0.9947	0.9932	0.9781	0.997	0.9798	0.9962	0.9892	0.964	0.9264	0.815	0.7128
rs10180847	234506848	0.9942	0.9649	0.9732	0.913	0.9452	0.854	0.9906	0.9536	0.915	0.7807	0.0264	0.0071	0.2557	0.3863	0.3824	0.3351	0.3679	0.1771	0.997	0.9923	0.9868	0.9698	0.9864	0.9666	0.9946	0.9863	0.9422	0.8835	0.7492	0.6642
rs7564831	234507389	0.9886	0.9232	0.9356	0.8025	0.871	0.7084	0.9768	0.8777	0.8032	0.5719	0.003	0.0006	0.1099	0.1191	0.1206	0.1084	0.1252	0.0824	0.9936	0.9782	0.9692	0.9251	0.9552	0.9078	0.9878	0.9601	0.9084	0.8065	0.6153	0.5039
rs10490012	234508233	0.9954	0.9736	0.9678	0.8954	0.9344	0.8315	0.987	0.9307	0.8982	0.738	0.0464	0.0127	0.3603	0.2947	0.3053	0.2107	0.2802	0.2198	0.997	0.9923	0.9844	0.9617	0.9892	0.9698	0.9932	0.9808	0.95	0.9107	0.7526	0.6673
rs12473889	234509684	0.9974	0.9851	0.9868	0.9467	0.9848	0.9169	0.9936	0.9696	0.9474	0.8579	0.3945	0.1844	0.7061	0.7565	0.8511	0.5679	0.7397	0.8931	0.9984	0.9943	0.995	0.9803	0.9978	0.9815	0.9956	0.9885	0.9688	0.9295	0.8424	0.7264
rs9646720	234512312	0.9946	0.968	0.9742	0.916	0.9416	0.8465	0.9916	0.9591	0.9064	0.7571	0.1038	0.0305	0.2885	0.4031	0.3542	0.3908	0.3145	0.3069	0.9976	0.9934	0.9886	0.9735	0.9908	0.9724	0.9948	0.9868	0.9464	0.9068	0.7492	0.6642
rs2108809	234512970	0.997	0.9833	0.967	0.8924	0.9394	0.8422	0.9898	0.9488	0.9146	0.778	0.1826	0.0635	0.6122	0.2878	0.3389	0.3038	0.3649	0.4321	0.9964	0.9884	0.9822	0.9573	0.9836	0.9566	0.9924	0.9757	0.9432	0.8894	0.7422	0.645
rs4663988	234517867	0.995	0.9708	0.9738	0.9144	0.9346	0.832	0.9938	0.9707	0.92	0.7928	0.1614	0.0538	0.3153	0.3939	0.3069	0.5947	0.4031	0.3985	0.9966	0.9902	0.98	0.9452	0.9846	0.9612	0.994	0.9845	0.9452	0.8986	0.7476	0.6535
rs10170647	234521160	0.9952	0.9725	0.9744	0.9164	0.9492	0.86	0.988	0.937	0.9176	0.7871	0.1846	0.0643	0.3359	0.4076	0.4076	0.2351	0.3885	0.4344	0.9966	0.9902	0.9848	0.964	0.9862	0.9657	0.993	0.9795	0.946	0.9038	0.7534	0.6703
rs10490013	234527976	0.9958	0.9763	0.973	0.9124	0.9476	0.8576	0.9898	0.9488	0.9102	0.7679	0.1694	0.057	0.3969	0.3817	0.3985	0.3038	0.3412	0.4107	0.9968	0.991	0.9874	0.971	0.9884	0.9683	0.9934	0.982	0.9464	0.9068	0.749	0.6574
rs7593557	234528527	0.9974	0.9851	0.9816	0.9349	0.9732	0.9	0.9932	0.9678	0.9328	0.8223	0.3107	0.1336	0.7061	0.5718	0.6679	0.5344	0.5176	0.6847	0.997	0.9923	0.986	0.9669	0.9846	0.9612	0.9952	0.9876	0.945	0.8966	0.7604	0.6761
rs11563212	234534097	0.9952	0.9725	0.9692	0.9011	0.932	0.8256	0.9912	0.9566	0.9008	0.7441	0.0838	0.0244	0.3359	0.3176	0.2885	0.3641	0.2924	0.2809	0.997	0.9923	0.9874	0.971	0.9912	0.9741	0.9932	0.9808	0.9388	0.8719	0.7123	0.5884
rs10929321	234536082	0.9964	0.9801	0.983	0.9377	0.962	0.8811	0.995	0.976	0.9426	0.8457	0.2915	0.1205	0.4954	0.6092	0.5206	0.7702	0.6481	0.6374	0.9966	0.9902	0.9898	0.9748	0.9908	0.9724	0.994	0.9845	0.9532	0.9142	0.7782	0.6938
rs10490016	234539878	0.9975	0.9853	0.9823	0.9364	0.972	0.8982	0.9947	0.9751	0.9451	0.8519	0.3011	0.1286	0.7557	0.5969	0.6504	0.7389	0.6954	0.6664	0.997	0.9923	0.9836	0.9603	0.9932	0.9761	0.996	0.9892	0.9536	0.9132	0.7966	0.6972
rs13401339	234540776	0.997	0.9833	0.98	0.9304	0.9572	0.8722	0.9936	0.9696	0.9428	0.8459	0.1796	0.0617	0.6122	0.5206	0.4679	0.5679	0.6534	0.4267	0.9964	0.9884	0.9882	0.973	0.9838	0.9583	0.995	0.9874	0.9514	0.9131	0.7858	0.6962
rs12995095	234541110	0.997	0.9833	0.9836	0.9395	0.9722	0.8982	0.995	0.976	0.9458	0.8537	0.3019	0.1291	0.6122	0.6344	0.6504	0.7702	0.7069	0.6679	0.998	0.9938	0.9916	0.9764	0.995	0.9774	0.9966	0.9898	0.9586	0.9204	0.8166	0.7171
rs7605850	234544592	0.997	0.9833	0.982	0.9358	0.9696	0.8945	0.9952	0.9768	0.9476	0.8583	0.2513	0.0989	0.6122	0.5863	0.6206	0.8008	0.7435	0.5595	0.9978	0.9936	0.9924	0.9778	0.9916	0.9746	0.9942	0.9849	0.9594	0.9222	0.8094	0.7105
rs6719311	234548119	0.998	0.9871	0.992	0.9545	0.9828	0.9146	0.9956	0.9778	0.948	0.859	0.3655	0.1666	0.855	0.9275	0.8206	0.8603	0.7489	0.8183	0.999	0.9948	0.9978	0.9822	0.9992	0.9833	0.9966	0.9898	0.9714	0.9318	0.874	0.7359
rs13414162	234548683	0.9946	0.968	0.969	0.8996	0.9392	0.8416	0.9886	0.9407	0.8968	0.7337	0.2845	0.1161	0.2885	0.3168	0.3374	0.2557	0.2748	0.6229	0.997	0.9923	0.9838	0.9604	0.987	0.9674	0.9926	0.9787	0.9366	0.8671	0.7163	0.5975
rs13411202	234548882	0.998	0.9871	0.9916	0.9538	0.9862	0.9188	0.9972	0.9798	0.9556	0.8724	0.3509	0.159	0.855	0.9145	0.8733	0.9855	0.8756	0.7878	0.9994	0.9951	0.9972	0.9816	0.9996	0.9836	0.998	0.9905	0.9738	0.9332	0.8924	0.741
rs11685673	234549769	0.9926	0.9535	0.926	0.7871	0.8516	0.6817	0.9786	0.8836	0.8038	0.5747	0.0732	0.0212	0.1893	0.1084	0.1053	0.1153	0.126	0.2664	0.9918	0.9667	0.9626	0.9162	0.9618	0.9186	0.987	0.949	0.8878	0.7676	0.5979	0.4615
rs10803667	234550592	0.995	0.9708	0.9778	0.9245	0.9692	0.8937	0.9906	0.9536	0.9208	0.7946	0.3757	0.1726	0.3153	0.4664	0.6099	0.3351	0.4115	0.8427	0.9966	0.9902	0.9876	0.9715	0.9912	0.9741	0.9918	0.9711	0.9416	0.88	0.7374	0.6404
rs6717651	234551431	0.9972	0.9842	0.9906	0.9527	0.9852	0.9175	0.9958	0.9781	0.9484	0.86	0.3755	0.1724	0.6565	0.8878	0.8557	0.8817	0.7534	0.8427	0.9982	0.9941	0.9914	0.976	0.9972	0.9805	0.9976	0.9904	0.9616	0.924	0.8322	0.7194
rs10207672	234552900	0.994	0.9629	0.9518	0.848	0.904	0.7678	0.9866	0.9276	0.8662	0.6645	0.0612	0.0175	0.245	0.1748	0.1817	0.2023	0.1893	0.2481	0.9948	0.9841	0.9728	0.9319	0.964	0.9313	0.9908	0.9691	0.912	0.8197	0.6389	0.5208
rs6736916	234553460	0.997	0.9833	0.9926	0.955	0.985	0.9172	0.9952	0.9768	0.9544	0.8711	0.3483	0.1574	0.6122	0.945	0.8527	0.8008	0.8611	0.7817	0.9984	0.9943	0.9978	0.9822	0.9998	0.9838	0.9974	0.9903	0.9786	0.9354	0.898	0.7462
rs4663992	234553916	0.9928	0.9544	0.9742	0.916	0.9336	0.8295	0.99	0.9505	0.9182	0.7888	0.0816	0.0233	0.1977	0.4031	0.2977	0.3099	0.3916	0.2771	0.996	0.9859	0.9808	0.9484	0.981	0.9525	0.9926	0.9787	0.9344	0.8617	0.7101	0.5781
rs728672	234555835	0.9978	0.9865	0.993	0.9554	0.9894	0.9231	0.9966	0.9793	0.9474	0.8579	0.3533	0.1606	0.8061	0.9527	0.9328	0.9565	0.7397	0.7939	0.9986	0.9945	0.9966	0.9814	0.9992	0.9833	0.995	0.9874	0.9776	0.9347	0.8964	0.7437
rs4663995	234556866	0.9958	0.9763	0.984	0.9407	0.9624	0.8822	0.9962	0.9789	0.946	0.8544	0.2551	0.1013	0.3969	0.6519	0.5267	0.9214	0.7115	0.5679	0.9986	0.9945	0.9918	0.9767	0.9956	0.9782	0.9954	0.9881	0.9614	0.9231	0.8006	0.7013
rs1016062	234559632	0.998	0.9871	0.9862	0.9454	0.982	0.9133	0.996	0.9785	0.9514	0.8659	0.3385	0.1526	0.855	0.7366	0.8069	0.8977	0.8145	0.7618	0.9992	0.9949	0.9942	0.9791	0.9986	0.9824	0.9974	0.9903	0.9632	0.9256	0.8466	0.7286
rs11695247	234564012	0.992	0.9483	0.9568	0.8634	0.9146	0.7927	0.9862	0.9261	0.8422	0.6259	0.1892	0.0677	0.1702	0.2053	0.2191	0.1969	0.1573	0.4443	0.9932	0.972	0.9614	0.9046	0.9622	0.9259	0.986	0.9395	0.8678	0.6897	0.5451	0.3822
rs2885478	234564973	0.9976	0.9859	0.9824	0.9365	0.9706	0.8961	0.994	0.9716	0.9406	0.8394	0.1976	0.0715	0.7557	0.5969	0.6351	0.6221	0.6092	0.4603	0.9982	0.9941	0.992	0.9771	0.9944	0.9765	0.9958	0.9889	0.9642	0.9272	0.8	0.6988
rs11563056	234565909	0.995	0.9708	0.9622	0.8772	0.9428	0.8491	0.9888	0.9421	0.887	0.7084	0.2703	0.1088	0.3153	0.2374	0.3634	0.2603	0.2351	0.5962	0.9934	0.9756	0.9746	0.9413	0.9702	0.9362	0.989	0.9637	0.8988	0.7895	0.6043	0.4853
rs4663998	234567833	0.9972	0.9842	0.9834	0.9389	0.9712	0.8968	0.9954	0.9773	0.94	0.8379	0.3245	0.1429	0.6565	0.6237	0.6397	0.8359	0.5985	0.7221	0.9976	0.9934	0.9924	0.9778	0.9954	0.9778	0.9948	0.9868	0.955	0.9153	0.8014	0.7036
rs1024607	234568883	0.997	0.9833	0.977	0.9222	0.9462	0.8556	0.9948	0.9752	0.9292	0.8154	0.1482	0.0497	0.6122	0.4473	0.3885	0.7389	0.4893	0.384	0.9976	0.9934	0.9894	0.9744	0.9922	0.9755	0.9944	0.9852	0.9506	0.9119	0.7738	0.6891
rs11563208	234569817	0.9932	0.9573	0.9584	0.8673	0.909	0.7793	0.9842	0.9163	0.8708	0.676	0.042	0.0118	0.2076	0.2137	0.1977	0.1695	0.1985	0.2137	0.9938	0.9801	0.9738	0.9371	0.9762	0.9406	0.9906	0.9667	0.9166	0.8304	0.6651	0.5368
rs11563206	234570302	0.9962	0.9789	0.98	0.9304	0.9732	0.9	0.9934	0.9684	0.9482	0.8592	0.2058	0.0759	0.4565	0.5206	0.6679	0.5542	0.7519	0.4763	0.9988	0.9947	0.9934	0.9784	0.997	0.9798	0.9956	0.9885	0.963	0.9248	0.806	0.7083
rs2362295	234571265	0.998	0.9871	0.9902	0.9522	0.9874	0.92	0.9956	0.9778	0.9614	0.8787	0.3827	0.1768	0.855	0.8763	0.8885	0.8603	0.9496	0.8603	0.9992	0.9949	0.9962	0.9811	0.999	0.9827	0.9958	0.9889	0.9762	0.934	0.8746	0.7384
rs6723922	234573235	0.9932	0.9573	0.9544	0.8562	0.9106	0.7831	0.9876	0.9342	0.8768	0.6871	0.1424	0.0474	0.2076	0.1893	0.2023	0.2252	0.2099	0.3756	0.9958	0.9851	0.9828	0.9589	0.977	0.9443	0.9936	0.9829	0.9314	0.8486	0.6911	0.5523
rs6746331	234574538	0.9956	0.9747	0.9684	0.8982	0.9274	0.8166	0.99	0.9505	0.9046	0.7514	0.0938	0.0272	0.3763	0.3076	0.2679	0.3099	0.3046	0.2939	0.9964	0.9884	0.9822	0.9573	0.9828	0.9547	0.9936	0.9829	0.943	0.8866	0.7292	0.6355
rs17869068	234575181	0.9966	0.9811	0.9872	0.9478	0.981	0.9122	0.994	0.9716	0.9518	0.8667	0.3081	0.1327	0.5313	0.7756	0.7954	0.6221	0.8176	0.6809	0.9994	0.9951	0.9958	0.9808	0.998	0.9821	0.9974	0.9903	0.9698	0.9303	0.8562	0.731
rs11682848	234575667	0.7948	0.5254	0.3959	0.2229	0.2721	0.1504	0.6333	0.3546	0.0986	0.0364	0.0004	0.0001	0.0115	0.0084	0.0069	0.0115	0.0099	0.0496	0.8948	0.8948	0.7518	0.7518	0.8216	0.8216	0.8054	0.8054	0.3437	0.3437	0.0694	0.0694
rs7560562	234576954	0.998	0.9871	0.9852	0.9435	0.9822	0.9137	0.9938	0.9707	0.9448	0.8507	0.3623	0.1654	0.855	0.6954	0.8092	0.5947	0.6847	0.8137	0.9984	0.9943	0.9938	0.9787	0.9978	0.9815	0.995	0.9874	0.9594	0.9222	0.816	0.715
rs6758653	234577538	0.9958	0.9763	0.9744	0.9164	0.9636	0.8844	0.993	0.9669	0.9132	0.7747	0.2222	0.0842	0.3969	0.4076	0.5405	0.513	0.355	0.5053	0.9966	0.9902	0.9904	0.9756	0.9942	0.976	0.9938	0.9834	0.944	0.8944	0.7286	0.6306
rs6712962	234577772	0.9968	0.9822	0.9812	0.9336	0.968	0.8916	0.9936	0.9696	0.9384	0.834	0.185	0.0645	0.5664	0.5611	0.5954	0.5679	0.5802	0.4351	0.9972	0.9928	0.9904	0.9756	0.9958	0.9786	0.9954	0.9881	0.957	0.9185	0.778	0.6915
rs11563204	234582116	0.9954	0.9736	0.9672	0.893	0.9328	0.8269	0.9904	0.9523	0.9048	0.7517	0.094	0.0273	0.3603	0.2893	0.2939	0.3275	0.3061	0.2939	0.9976	0.9934	0.9852	0.965	0.9858	0.9647	0.9934	0.982	0.9404	0.8762	0.7219	0.6129
rs10490018	234582471	0.9946	0.968	0.976	0.9203	0.9586	0.8749	0.9904	0.9523	0.9242	0.802	0.2581	0.1027	0.2885	0.4351	0.4847	0.3275	0.4351	0.5725	0.9964	0.9884	0.9882	0.973	0.9912	0.9741	0.9926	0.9787	0.9454	0.9022	0.7227	0.6194
rs17864777	234583857	0.999	0.9882	0.9866	0.9463	0.979	0.9097	0.995	0.976	0.9516	0.8663	0.3029	0.1295	0.9901	0.7458	0.7634	0.7702	0.8145	0.6702	0.9988	0.9947	0.9948	0.9794	0.9974	0.9809	0.9968	0.9899	0.9732	0.9325	0.837	0.7218
rs17865679	234584327	0.9978	0.9865	0.99	0.9519	0.9782	0.9082	0.9962	0.9789	0.949	0.8616	0.2877	0.1187	0.8061	0.871	0.7511	0.9214	0.7679	0.6313	0.9968	0.991	0.9954	0.9805	0.9972	0.9805	0.9958	0.9889	0.9704	0.931	0.8398	0.7241
rs3732214	234587863	0.9986	0.988	0.9894	0.9511	0.979	0.9097	0.9962	0.9789	0.942	0.8432	0.2945	0.123	0.9626	0.8496	0.7634	0.9214	0.6351	0.6458	0.997	0.9923	0.995	0.9803	0.997	0.9798	0.9946	0.9863	0.966	0.928	0.8048	0.706
rs4664001	234588620	0.997	0.9833	0.974	0.9152	0.9622	0.8816	0.9922	0.9625	0.9242	0.802	0.2889	0.1193	0.6122	0.3985	0.5237	0.4374	0.4351	0.6336	0.997	0.9923	0.9864	0.9691	0.9948	0.977	0.994	0.9845	0.9488	0.9094	0.7634	0.6788
rs2190951	234589814	0.9956	0.9747	0.9768	0.9216	0.961	0.8789	0.9902	0.9513	0.9204	0.7937	0.2829	0.1154	0.3763	0.4427	0.5084	0.3214	0.4084	0.6206	0.9978	0.9936	0.9864	0.9691	0.9922	0.9755	0.9962	0.9892	0.9552	0.9164	0.7472	0.6495
rs11563199	234590260	0.9942	0.9649	0.9748	0.9178	0.9428	0.8491	0.9896	0.9478	0.915	0.7807	0.2999	0.1272	0.2557	0.4122	0.3634	0.2962	0.3679	0.6618	0.9944	0.9817	0.9812	0.9511	0.9796	0.9501	0.9922	0.9744	0.9298	0.8404	0.7039	0.566
rs17869077	234590497	0.9954	0.9736	0.9706	0.9052	0.9428	0.8491	0.9894	0.9466	0.9126	0.773	0.3059	0.1308	0.3603	0.342	0.3634	0.2794	0.3511	0.674	0.9946	0.983	0.9822	0.9573	0.9794	0.9474	0.9876	0.9554	0.9332	0.8557	0.7197	0.6057

## Sheet: Supplementary Table 7
Population	Tujia	Yi	Miao	Daur	Mongola	Hezhen	Xibo	Oroqen	Lahu	She	Tu	Yakut	Cambodian	Naxi	CHS	CDX	KHV	CHB	JPT
Average winter temperature	5.57	5.73	5.6	-18.5	-15.9	-16.67	-9.8	-21.83	14.87	7.13	-8.63	-37.2	27.07	10.5	17.1	14.87	27.1	-0.83	5.8
rs10166942	0.25	0.35	0.2	0.5	0.45	0.056	0.222	0.4	0.35	0.1	0.4	0.32	0.182	0.5	0.338	0.333	0.323	0.374	0.462
rs17862920	0.45	0.3	0.4	0.167	0.1	0.222	0.333	0.05	0.25	0.5	0.15	0.16	0.273	0.111	0.29	0.398	0.333	0.209	0.212
rs17862921	0.05	0.1	0.1	0.056	0	0.167	0.056	0	0.05	0	0.05	0.02	0.045	0	0.057	0.059	0.056	0.034	0.058
rs1003756	0.35	0.35	0.4	0.333	0.4	0.722	0.444	0.5	0.4	0.4	0.45	0.52	0.545	0.389	0.367	0.269	0.338	0.417	0.317
rs6431648	0.2	0.35	0.2	0.5	0.45	0.111	0.278	0.45	0.3	0.1	0.35	0.34	0.182	0.5	0.338	0.333	0.318	0.35	0.438
rs735552	0	0	0.05	0.222	0.25	0.278	0.111	0.15	0.1	0	0.1	0.26	0.182	0.167	0.1	0.07	0.096	0.097	0.077
rs11562954	0.3	0.35	0.3	0.111	0.1	0.333	0.167	0.2	0.1	0.1	0.25	0.2	0.091	0.056	0.21	0.129	0.167	0.248	0.245
rs758277	0.15	0.2	0.2	0.222	0.35	0.056	0.167	0.4	0.3	0.05	0.3	0.28	0.182	0.389	0.229	0.237	0.242	0.286	0.269
rs10180847	0	0	0.05	0.222	0.25	0.278	0.111	0.15	0.1	0	0.1	0.26	0.182	0.167	0.09	0.059	0.096	0.097	0.077
rs7564831	0.4	0.2	0.3	0.111	0.1	0.111	0.278	0.05	0.2	0.5	0.15	0.12	0.227	0.111	0.243	0.339	0.278	0.17	0.149
rs10490012	0.4	0.45	0.5	0.389	0.45	0.833	0.444	0.5	0.5	0.4	0.5	0.54	0.591	0.389	0.419	0.328	0.409	0.466	0.413
rs12473889	0.05	0.1	0.1	0.056	0.05	0.167	0.056	0	0.1	0	0.05	0.02	0.045	0	0.062	0.065	0.076	0.058	0.096
rs9646720	0.4	0.5	0.55	0.389	0.45	0.833	0.444	0.5	0.55	0.4	0.5	0.54	0.591	0.278	0.424	0.366	0.409	0.471	0.413
rs2108809	0.2	0.35	0.2	0.5	0.45	0.056	0.278	0.45	0.3	0.25	0.35	0.3	0.182	0.5	0.352	0.328	0.308	0.374	0.452
rs4663988	0.2	0.35	0.2	0.5	0.45	0.056	0.278	0.45	0.3	0.25	0.35	0.3	0.182	0.5	0.352	0.323	0.308	0.374	0.457
rs10170647	0.1	0.05	0.25	0.278	0.35	0.444	0.278	0.3	0.45	0.3	0.25	0.34	0.5	0.333	0.205	0.231	0.222	0.223	0.168
rs10490013	0.1	0.1	0.25	0.278	0.35	0.444	0.278	0.3	0.45	0.3	0.25	0.34	0.5	0.333	0.205	0.231	0.217	0.223	0.163
rs7593557	0.75	0.55	0.55	0.222	0.25	0.5	0.5	0.35	0.25	0.45	0.4	0.36	0.318	0.167	0.429	0.457	0.485	0.417	0.438
rs11563212	0.1	0.1	0.2	0.278	0.3	0.333	0.167	0.15	0.15	0.05	0.25	0.34	0.364	0.222	0.119	0.145	0.136	0.155	0.13
rs10929321	0.1	0.05	0.2	0.222	0.3	0	0.111	0.25	0.3	0.15	0.2	0.16	0.136	0.389	0.233	0.215	0.227	0.262	0.163
rs10490016	0.1	0.15	0.2	0.056	0.05	0.278	0.167	0	0	0.1	0.1	0.02	0.091	0.167	0.1	0.097	0.116	0.068	0.063
rs13401339	0.35	0.5	0.55	0.333	0.55	0.611	0.389	0.45	0.3	0.5	0.65	0.48	0.591	0.167	0.438	0.473	0.48	0.359	0.322
rs12995095	0.05	0.05	0.2	0.056	0.05	0.278	0.111	0	0	0.15	0.1	0.12	0.091	0.111	0.09	0.081	0.086	0.053	0.048
rs7605850	0.2	0.2	0.1	0.278	0.1	0.056	0.111	0.2	0.2	0.25	0.05	0.14	0.182	0.389	0.152	0.129	0.162	0.243	0.24
rs6719311	0.15	0.1	0.35	0.167	0.2	0.111	0.167	0.1	0.25	0.1	0.1	0.1	0.227	0.167	0.205	0.22	0.157	0.194	0.163
rs13414162	0.55	0.55	0.45	0.444	0.3	0.444	0.389	0.75	0.5	0.65	0.35	0.44	0.636	0.389	0.381	0.409	0.5	0.379	0.399
rs13411202	0.2	0.25	0.15	0.222	0.2	0.389	0.056	0.2	0.1	0.35	0.1	0.22	0.182	0.167	0.21	0.269	0.258	0.233	0.212
rs11685673	0	0.05	0	0.111	0	0.056	0	0	0	0.05	0	0	0.045	0.056	0.038	0.005	0.015	0.049	0.077
rs10803667	0.15	0.05	0.4	0.222	0.3	0.111	0.222	0	0.3	0.2	0.3	0.22	0.136	0.222	0.238	0.237	0.172	0.238	0.236
rs6717651	0.15	0	0.35	0.278	0.3	0.111	0.222	0.05	0.3	0.2	0.3	0.22	0.227	0.278	0.248	0.28	0.212	0.238	0.216
rs10207672	0.2	0.15	0.1	0.056	0	0	0.111	0.05	0	0.25	0	0.04	0.182	0.167	0.081	0.145	0.146	0.131	0.067
rs6736916	0.5	0.5	0.45	0.556	0.45	0.611	0.5	0.4	0.25	0.5	0.45	0.4	0.5	0.389	0.481	0.543	0.485	0.515	0.534
rs4663992	0.05	0.1	0.05	0.056	0	0.111	0	0	0.15	0.05	0.1	0.02	0.091	0	0.095	0.022	0.056	0.073	0.12
rs728672	0.5	0.5	0.45	0.556	0.45	0.611	0.5	0.4	0.25	0.5	0.45	0.4	0.5	0.389	0.476	0.543	0.495	0.515	0.529
rs4663995	0.45	0.4	0.5	0.389	0.55	0.278	0.5	0.6	0.6	0.45	0.45	0.58	0.409	0.611	0.429	0.435	0.449	0.413	0.332
rs1016062	0.3	0.35	0.35	0.5	0.4	0.611	0.389	0.35	0.25	0.25	0.45	0.36	0.318	0.222	0.4	0.398	0.348	0.388	0.466
rs11695247	0.1	0.15	0.1	0	0	0	0.111	0	0.05	0.25	0.05	0.02	0.091	0.111	0.124	0.113	0.116	0.112	0.115
rs2885478	0.2	0.2	0.15	0.333	0.35	0.389	0.167	0.25	0.1	0.2	0.25	0.26	0.136	0.056	0.233	0.151	0.207	0.218	0.288
rs11563056	0.1	0.15	0.1	0	0	0	0.167	0	0.05	0.25	0.05	0.04	0.091	0.111	0.133	0.113	0.121	0.126	0.115
rs4663998	0.4	0.5	0.25	0.167	0.3	0.278	0.556	0.5	0.2	0.5	0.35	0.48	0.273	0.444	0.343	0.344	0.404	0.388	0.317
rs1024607	0.5	0.35	0.55	0.611	0.6	0.556	0.333	0.3	0.65	0.35	0.5	0.34	0.5	0.444	0.524	0.446	0.46	0.485	0.611
rs11563208	0.05	0.1	0.05	0.111	0.05	0.111	0.056	0	0.15	0.05	0.1	0.02	0.045	0	0.1	0.022	0.051	0.102	0.13
rs11563206	0.2	0.2	0.15	0.333	0.3	0.389	0.167	0.25	0.1	0.2	0.25	0.26	0.136	0.056	0.238	0.151	0.207	0.218	0.284
rs2362295	0.25	0.3	0.2	0.111	0.3	0.278	0.333	0.35	0.25	0.25	0.3	0.18	0.136	0.389	0.214	0.204	0.253	0.257	0.168
rs6723922	0.6	0.25	0.35	0.5	0.55	0.556	0.5	0.7	0.35	0.3	0.4	0.54	0.182	0.556	0.395	0.382	0.384	0.442	0.524
rs6746331	0.1	0.05	0.1	0.111	0.05	0.111	0	0.15	0	0.15	0.1	0.14	0	0.056	0.071	0.032	0.045	0.107	0.139
rs17869068	0.05	0.15	0.1	0.222	0.1	0.222	0.111	0.15	0.05	0.2	0.05	0.2	0.182	0.056	0.129	0.14	0.096	0.102	0.063
rs11682848	0.15	0.35	0.45	0.278	0.4	0.167	0.389	0.05	0.5	0.25	0.3	0.06	0.591	0.167	0.376	0.376	0.384	0.325	0.317
rs7560562	0.15	0.2	0.2	0.111	0.1	0.222	0.056	0.2	0.2	0.1	0.25	0.24	0.091	0.389	0.181	0.247	0.253	0.175	0.188
rs6758653	0.3	0.55	0.4	0.5	0.3	0.611	0.333	0.55	0.35	0.55	0.45	0.68	0.318	0.5	0.462	0.505	0.449	0.451	0.471
rs6712962	0.2	0.5	0.3	0.389	0.25	0.5	0.278	0.4	0.35	0.35	0.35	0.54	0.318	0.444	0.371	0.468	0.394	0.345	0.308
rs11563204	0.1	0.05	0.1	0.111	0.1	0.111	0	0.15	0	0.15	0.1	0.14	0	0.056	0.071	0.032	0.045	0.102	0.139
rs10490018	0.55	0.35	0.5	0.5	0.65	0.389	0.722	0.45	0.65	0.35	0.4	0.3	0.682	0.278	0.505	0.473	0.49	0.466	0.495
rs17864777	0.05	0.15	0.1	0.222	0.1	0.222	0.167	0.15	0.05	0.2	0.05	0.18	0.182	0.056	0.129	0.151	0.086	0.107	0.063
rs17865679	0.05	0.15	0.1	0.222	0.1	0.222	0.167	0.15	0.05	0.2	0.05	0.18	0.182	0.056	0.129	0.151	0.086	0.112	0.063
rs3732214	0.05	0.25	0.1	0.278	0.15	0.278	0.222	0.2	0.15	0.25	0.1	0.32	0.227	0.056	0.205	0.231	0.141	0.184	0.159
rs4664001	0.2	0.2	0.2	0.056	0.2	0.389	0.056	0.45	0.2	0.2	0.25	0.24	0.091	0.278	0.171	0.231	0.227	0.16	0.144
rs2190951	0.2	0.2	0.2	0.056	0.2	0.389	0.056	0.45	0.2	0.2	0.25	0.24	0.091	0.278	0.171	0.231	0.227	0.16	0.144
rs11563199	0	0	0	0	0	0	0	0.05	0	0.1	0.05	0	0	0.056	0.014	0.011	0.02	0.01	0.053
rs17869077	0	0	0	0	0	0	0	0.05	0	0.1	0.05	0	0	0.056	0.014	0.011	0.02	0.01	0.053
